# Supplementary material for: Surface hydrophobicity of slippery zones in the pitchers of two Nepenthes species and a hybrid
Source: Sci Rep. 2016 Jan 27;6:19907. doi: 10.1038/srep19907 (PMC4728604; doi:10.1038/srep19907)
Supplement: Supplementary Dataset S2 [file srep19907-s2.xls]

## Sheet: Sheet1
N. alata	Time	CA-L	CA-R	CA-Avg	SE-1	SE-2	Adhesion work	CA-Type	liquid	Gas	Pressure	Temp.	Liquid density(Kg/m3)	Liquid surface tension	Dispersion force(mN/m)	Polar force(mN/m)
S1	2013-08-18 08:52:27:448	131.132	130.242	130.687	6.58	2.205	25.3396	Normal	Distilled water	Air	101300	20	1	72.8	21.8	51
S2	2013-08-18 08:58:23:203	131.167	132.073	131.62	6.2	2.05243	24.4472	Normal	Distilled water	Air	101300	20	1	72.8	21.8	51
S3	2013-08-18 09:02:59:877	135.365	134.135	134.75	5.02	1.59441	21.5474	Normal	Distilled water	Air	101300	20	1	72.8	21.8	51
S4	2013-08-18 09:23:17:630	130.579	131.347	130.963	6.47	2.15911	25.0745	Normal	Distilled water	Air	101300	20	1	72.8	21.8	51
S5	2013-08-18 09:27:18:777	130.367	130.986	130.676	6.59	2.20681	25.35	Normal	Distilled water	Air	101300	20	1	72.8	21.8	51
S6	2013-08-18 09:54:44:046	132.347	132.978	132.663	5.79	1.89079	23.4648	Normal	Distilled water	Air	101300	20	1	72.8	21.8	51
S7	2013-08-18 09:58:39:498	131.957	132.066	132.011	6.05	1.99065	24.0765	Normal	Distilled water	Air	101300	20	1	72.8	21.8	51
S8	2013-08-18 10:02:32:501	140.615	139.664	140.139	3.28	0.982922	16.9182	Normal	Distilled water	Air	101300	20	1	72.8	21.8	51
S9	2013-08-18 10:19:13:878	139.985	140.162	140.073	3.3	0.989177	16.972	Normal	Distilled water	Air	101300	20	1	72.8	21.8	51
S10	2013-08-18 10:47:55:967	133.255	133.142	133.198	5.59	1.81133	22.9665	Normal	Distilled water	Air	101300	20	1	72.8	21.8	51
S11	2013-08-18 10:56:21:341	132.287	133.259	132.773	5.75	1.87422	23.3618	Normal	Distilled water	Air	101300	20	1	72.8	21.8	51
S12	2013-08-18 10:58:39:193	132.387	132.3	132.343	5.92	1.93928	23.7638	Normal	Distilled water	Air	101300	20	1	72.8	21.8	51
S13	2013-08-18 11:07:44:196	135.352	134.403	134.877	4.97	1.5775	21.4328	Normal	Distilled water	Air	101300	20	1	72.8	21.8	51
S14	2013-08-18 11:12:23:000	130.8	130.8	130.8	6.54	2.18606	25.2306	Normal	Distilled water	Air	101300	20	1	72.8	21.8	51
S15	2013-08-18 11:14:33:620	136.692	136.761	136.726	4.33	1.34563	19.7951	Normal	Distilled water	Air	101300	20	1	72.8	21.8	51
S16	2013-08-18 11:16:21:666	137.08	136.986	137.033	4.23	1.30968	19.5289	Normal	Distilled water	Air	101300	20	1	72.8	21.8	51
N. dyeriana	Time	CA-L	CA-R	CA-Avg	SE-1	SE-2	adhesion work	CA-Type	liquid	Gas	Pressure	Temp.	Liquid density(Kg/m3)	Liquid surface tension	Dispersion force(mN/m)	Polar force(mN/m)
S1	2013-08-18 16:46:46:423	139.464	139.28	139.372	3.5	1.05748	17.5482	Normal	Distilled water	Air	101300	20	1	72.8	21.8	51
S2	2013-08-18 16:48:04:056	140.706	141.312	141.009	3.04	0.903081	16.2166	Normal	Distilled water	Air	101300	20	1	72.8	21.8	51
S3	2013-08-18 16:49:49:241	141.157	140.303	140.73	3.12	0.928188	16.4404	Normal	Distilled water	Air	101300	20	1	72.8	21.8	51
S4	2013-08-18 16:51:52:752	145.415	144.432	144.924	2.09	0.600295	13.2214	Normal	Distilled water	Air	101300	20	1	72.8	21.8	51
S5	2013-08-18 16:54:49:236	140.665	141.171	140.918	3.06	0.911251	16.2898	Normal	Distilled water	Air	101300	20	1	72.8	21.8	51
S6	2013-08-18 16:57:15:515	139.607	140.83	140.218	3.26	0.975507	16.8543	Normal	Distilled water	Air	101300	20	1	72.8	21.8	51
S7	2013-08-18 16:59:54:348	141.201	140.504	140.853	3.08	0.917091	16.3419	Normal	Distilled water	Air	101300	20	1	72.8	21.8	51
S8	2013-08-18 17:01:33:290	134.998	133.859	134.428	5.13	1.63781	21.8387	Normal	Distilled water	Air	101300	20	1	72.8	21.8	51
S9	2013-08-18 17:03:12:194	141.783	141.1	141.442	2.92	0.865157	15.8724	Normal	Distilled water	Air	101300	20	1	72.8	21.8	51
S10	2013-08-18 17:05:59:442	148.977	148.084	148.53	1.4	0.393739	10.7078	Normal	Distilled water	Air	101300	20	1	72.8	21.8	51
S11	2013-08-18 17:08:06:646	140.447	141.117	140.782	3.1	0.92348	16.3987	Normal	Distilled water	Air	101300	20	1	72.8	21.8	51
S12	2013-08-18 17:09:55:192	140.528	140.102	140.315	3.23	0.966453	16.7759	Normal	Distilled water	Air	101300	20	1	72.8	21.8	51
S13	2013-08-18 17:11:02:358	139.555	139.202	139.379	3.5	1.05683	17.5428	Normal	Distilled water	Air	101300	20	1	72.8	21.8	51
S14	2013-08-18 17:12:23:492	135.612	135.637	135.624	4.71	1.48067	20.7647	Normal	Distilled water	Air	101300	20	1	72.8	21.8	51
S15	2013-08-18 17:13:41:517	147.969	147.969	147.969	1.5	0.421809	11.0829	Normal	Distilled water	Air	101300	20	1	72.8	21.8	51
S16	2013-08-18 17:17:21:698	143.428	144.18	143.804	2.34	0.677921	14.0503	Normal	Distilled water	Air	101300	20	1	72.8	21.8	51
N. fusca	Time	CA-L	CA-R	CA-Avg	SE-1	SE-2	adhesion work	CA-Type	liquid	Gas	Pressure	Temp.	Liquid density(Kg/m3)	Liquid surface tension	Dispersion force(mN/m)	Polar force(mN/m)
S1	2013-08-19 10:57:53:744	143.093	142.837	142.965	2.54	0.740682	14.6863	Normal	Distilled water	Air	101300	20	1	72.8	21.8	51
S2	2013-08-19 14:14:17:349	140.034	140.034	140.034	3.31	0.992957	17.0044	Normal	Distilled water	Air	101300	20	1	72.8	21.8	51
S3	2013-08-19 14:16:50:230	140.674	141.06	140.867	3.08	0.915786	16.3302	Normal	Distilled water	Air	101300	20	1	72.8	21.8	51
S4	2013-08-19 14:18:12:103	143.724	143.724	143.724	2.36	0.683744	14.1105	Normal	Distilled water	Air	101300	20	1	72.8	21.8	51
S5	2013-08-19 14:20:00:286	141.167	140.116	140.642	3.14	0.936221	16.5114	Normal	Distilled water	Air	101300	20	1	72.8	21.8	51
S6	2013-08-19 14:21:57:550	140.563	141.177	140.87	3.08	0.915535	16.328	Normal	Distilled water	Air	101300	20	1	72.8	21.8	51
S7	2013-08-19 14:23:18:921	142.142	141.243	141.693	2.86	0.84365	15.6739	Normal	Distilled water	Air	101300	20	1	72.8	21.8	51
S8	2013-08-19 14:26:42:619	145.857	145.008	145.432	1.98	0.567242	12.8523	Normal	Distilled water	Air	101300	20	1	72.8	21.8	51
S9	2013-08-19 14:29:43:369	146.479	145.907	146.193	1.83	0.520342	12.3095	Normal	Distilled water	Air	101300	20	1	72.8	21.8	51
S10	2013-08-19 14:32:20:447	143.389	144.017	143.703	2.36	0.685266	14.1262	Normal	Distilled water	Air	101300	20	1	72.8	21.8	51
S11	2013-08-19 14:34:00:336	140.228	140.567	140.397	3.21	0.958744	16.7089	Normal	Distilled water	Air	101300	20	1	72.8	21.8	51
S12	2013-08-19 14:35:26:478	135.438	135.468	135.453	4.77	1.50249	20.9171	Normal	Distilled water	Air	101300	20	1	72.8	21.8	51
S13	2013-08-19 14:36:45:140	140.12	139.762	139.941	3.34	1.00182	17.0801	Normal	Distilled water	Air	101300	20	1	72.8	21.8	51
S14	2013-08-19 14:41:00:851	140.265	140.682	140.474	3.19	0.951658	16.647	Normal	Distilled water	Air	101300	20	1	72.8	21.8	51
S15	2013-08-19 14:44:08:119	139.55	139.55	139.55	3.45	1.03981	17.401	Normal	Distilled water	Air	101300	20	1	72.8	21.8	51
N. gracillima	Time	CA-L	CA-R	CA-Avg	SE-1	SE-2	adhesion work	CA-Type	liquid	Gas	Pressure	Temp.	Liquid density(Kg/m3)	Liquid surface tension	Dispersion force(mN/m)	Polar force(mN/m)
S1	2013-08-18 19:58:46:140	130.899	130.899	130.899	6.49	2.16966	25.1357	Normal	Distilled water	Air	101300	20	1	72.8	21.8	51
S2	2013-08-18 20:03:56:083	128.514	128.717	128.616	7.46	2.57177	27.366	Normal	Distilled water	Air	101300	20	1	72.8	21.8	51
S3	2013-08-18 20:05:53:028	131.471	131.342	131.406	6.29	2.08668	24.6504	Normal	Distilled water	Air	101300	20	1	72.8	21.8	51
S4	2013-08-18 20:11:46:317	129.661	129.946	129.804	6.95	2.35665	26.1965	Normal	Distilled water	Air	101300	20	1	72.8	21.8	51
S5	2013-08-18 20:14:07:467	131.72	132.658	132.189	5.98	1.96307	23.9091	Normal	Distilled water	Air	101300	20	1	72.8	21.8	51
S6	2013-08-18 20:21:23:983	131.801	131.418	131.61	6.21	2.05406	24.457	Normal	Distilled water	Air	101300	20	1	72.8	21.8	51
S7	2013-08-18 20:25:44:683	143.287	143.316	143.301	2.46	0.715035	14.4298	Normal	Distilled water	Air	101300	20	1	72.8	21.8	51
S8	2013-08-18 20:32:45:651	134.433	134.41	134.421	5.13	1.63878	21.8452	Normal	Distilled water	Air	101300	20	1	72.8	21.8	51
S9	2013-08-18 20:35:22:893	143.496	143.496	143.496	2.41	0.700474	14.2821	Normal	Distilled water	Air	101300	20	1	72.8	21.8	51
S10	2013-08-18 20:40:45:322	132.667	132.747	132.707	5.78	1.88415	23.4236	Normal	Distilled water	Air	101300	20	1	72.8	21.8	51
S11	2013-08-18 20:42:25:553	142.739	143.501	143.12	2.5	0.728777	14.5678	Normal	Distilled water	Air	101300	20	1	72.8	21.8	51
S12	2013-08-18 20:44:30:608	139.224	140.005	139.615	3.43	1.0335	17.3481	Normal	Distilled water	Air	101300	20	1	72.8	21.8	51
N. hookeriana	Time	CA-L	CA-R	CA-Avg	SE-1	SE-2	adhesion work	CA-Type	liquid	Gas	Pressure	Temp.	Liquid density(Kg/m3)	Liquid surface tension	Dispersion force(mN/m)	Polar force(mN/m)
S1	2013-08-19 16:20:05:066	136.906	137.833	137.369	4.12	1.27102	19.2386	Normal	Distilled water	Air	101300	20	1	72.8	21.8	51
S2	2013-08-19 16:23:05:888	139.667	139.081	139.374	3.5	1.0573	17.5467	Normal	Distilled water	Air	101300	20	1	72.8	21.8	51
S3	2013-08-19 16:27:34:053	136.186	136.26	136.223	4.5	1.40616	20.2354	Normal	Distilled water	Air	101300	20	1	72.8	21.8	51
S4	2013-08-19 16:31:12:907	139.731	138.95	139.34	3.51	1.06063	17.5743	Normal	Distilled water	Air	101300	20	1	72.8	21.8	51
S5	2013-08-19 16:45:56:012	131.912	131.912	131.912	6.09	2.00629	24.1709	Normal	Distilled water	Air	101300	20	1	72.8	21.8	51
S6	2013-08-19 17:05:15:131	137.427	136.968	137.197	4.18	1.29066	19.3866	Normal	Distilled water	Air	101300	20	1	72.8	21.8	51
S7	2013-08-19 16:52:56:295	135.195	135.254	135.225	4.85	1.53196	21.1213	Normal	Distilled water	Air	101300	20	1	72.8	21.8	51
S8	2013-08-19 16:54:07:338	140.567	140.228	140.397	3.21	0.958744	16.7089	Normal	Distilled water	Air	101300	20	1	72.8	21.8	51
S9	2013-08-19 16:56:08:216	140.096	140.524	140.31	3.23	0.966849	16.7793	Normal	Distilled water	Air	101300	20	1	72.8	21.8	51
S10	2013-08-19 16:59:23:692	135.602	135.685	135.643	4.7	1.47829	20.748	Normal	Distilled water	Air	101300	20	1	72.8	21.8	51
S11	2013-08-19 17:00:51:147	138.505	138.705	138.605	3.73	1.13597	18.1877	Normal	Distilled water	Air	101300	20	1	72.8	21.8	51
S12	2013-08-19 17:02:15:533	134.276	134.196	134.236	5.2	1.66413	22.0135	Normal	Distilled water	Air	101300	20	1	72.8	21.8	51
N. khasiana	Time	CA-L	CA-R	CA-Avg	SE-1	SE-2	adhesion work	CA-Type	liquid	Gas	Pressure	Temp.	Liquid density(Kg/m3)	Liquid surface tension	Dispersion force(mN/m)	Polar force(mN/m)
S1	2013-08-18 15:03:29:330	144.144	144.144	144.144	2.26	0.653612	13.7961	Normal	Distilled water	Air	101300	20	1	72.8	21.8	51
S2	2013-08-18 15:08:00:227	140.865	140.599	140.732	3.12	0.927979	16.4386	Normal	Distilled water	Air	101300	20	1	72.8	21.8	51
S3	2013-08-18 15:09:50:146	135.168	137.637	136.402	4.44	1.38437	20.0781	Normal	Distilled water	Air	101300	20	1	72.8	21.8	51
S4	2013-08-18 15:12:04:811	146.837	146.896	146.866	1.7	0.481193	11.8374	Normal	Distilled water	Air	101300	20	1	72.8	21.8	51
S5	2013-08-18 15:14:31:446	138.605	138.755	138.68	3.71	1.12812	18.1248	Normal	Distilled water	Air	101300	20	1	72.8	21.8	51
S6	2013-08-18 15:16:47:576	136.678	136.547	136.613	4.37	1.35916	19.8944	Normal	Distilled water	Air	101300	20	1	72.8	21.8	51
S7	2013-08-18 15:19:51:958	141.85	141.568	141.709	2.85	0.84229	15.6613	Normal	Distilled water	Air	101300	20	1	72.8	21.8	51
S8	2013-08-18 15:23:30:825	146.088	145.632	145.86	1.89	0.54051	12.5458	Normal	Distilled water	Air	101300	20	1	72.8	21.8	51
S9	2013-08-18 15:26:30:986	141.928	141.206	141.567	2.89	0.854379	15.7732	Normal	Distilled water	Air	101300	20	1	72.8	21.8	51
S10	2013-08-18 15:29:04:744	136.516	135.459	135.987	4.58	1.43518	20.4432	Normal	Distilled water	Air	101300	20	1	72.8	21.8	51
S11	2013-08-18 15:34:20:270	138.02	139.324	138.672	3.71	1.12898	18.1317	Normal	Distilled water	Air	101300	20	1	72.8	21.8	51
S12	2013-08-18 15:37:51:914	136.397	136.397	136.397	4.44	1.38502	20.0828	Normal	Distilled water	Air	101300	20	1	72.8	21.8	51
S13	2013-08-18 15:40:40:535	139.553	140.929	140.241	3.25	0.973363	16.8358	Normal	Distilled water	Air	101300	20	1	72.8	21.8	51
S14	2013-08-18 15:43:55:480	141.987	141.159	141.573	2.92	0.85	16.04	Normal	Distilled water	Air	101300	20	1	72.8	21.8	51
S15	2013-08-18 15:46:53:971	138.896	138.73	138.813	3.67	1.1143	18.0135	Normal	Distilled water	Air	101300	20	1	72.8	21.8	51
S16	2013-08-18 15:56:14:170	141.778	142.584	142.181	2.73	0.802988	15.2915	Normal	Distilled water	Air	101300	20	1	72.8	21.8	51
N. mirabilis	Time	CA-L	CA-R	CA-Avg	SE-1	SE-2	adhesion work	CA-Type	liquid	Gas	Pressure	Temp.	Liquid density(Kg/m3)	Liquid surface tension	Dispersion force(mN/m)	Polar force(mN/m)
S1	2013-08-18 14:06:46:840	141.89	141.614	141.752	2.84	0.838676	15.6276	Normal	Distilled water	Air	101300	20	1	72.8	21.8	51
S2	2013-08-18 14:11:12:417	137.252	137.159	137.206	4.17	1.28972	19.3795	Normal	Distilled water	Air	101300	20	1	72.8	21.8	51
S3	2013-08-18 14:13:17:170	142.527	141.626	142.076	2.76	0.811589	15.3732	Normal	Distilled water	Air	101300	20	1	72.8	21.8	51
S4	2013-08-18 14:16:57:748	141.047	139.81	140.428	3.2	0.95587	16.6838	Normal	Distilled water	Air	101300	20	1	72.8	21.8	51
S5	2013-08-18 14:20:46:703	147.92	147.92	147.92	1.51	0.424328	11.1159	Normal	Distilled water	Air	101300	20	1	72.8	21.8	51
S6	2013-08-18 14:24:05:229	149.827	149.475	149.651	1.23	0.341782	9.97632	Normal	Distilled water	Air	101300	20	1	72.8	21.8	51
S7	2013-08-18 14:25:30:828	145.886	144.7	145.293	2.01	0.576172	12.953	Normal	Distilled water	Air	101300	20	1	72.8	21.8	51
S8	2013-08-18 14:28:55:969	146.834	146.242	146.538	1.76	0.500011	12.0666	Normal	Distilled water	Air	101300	20	1	72.8	21.8	51
S9	2013-08-18 14:32:06:430	142.53	142.912	142.721	2.6	0.759683	14.8735	Normal	Distilled water	Air	101300	20	1	72.8	21.8	51
S10	2013-08-18 14:33:51:951	141.539	142.731	142.135	2.74	0.80678	15.3276	Normal	Distilled water	Air	101300	20	1	72.8	21.8	51
S11	2013-08-18 14:36:42:801	146.357	146.357	146.357	1.8	0.510578	12.1935	Normal	Distilled water	Air	101300	20	1	72.8	21.8	51
S12	2013-08-18 14:38:32:700	142.569	142.927	142.748	2.59	0.757541	14.8525	Normal	Distilled water	Air	101300	20	1	72.8	21.8	51
S13	2013-08-18 14:40:53:854	142.745	143.131	142.938	2.54	0.742769	14.707	Normal	Distilled water	Air	101300	20	1	72.8	21.8	51
S14	2013-08-18 14:43:30:762	142.934	142.587	142.76	2.59	0.756575	14.843	Normal	Distilled water	Air	101300	20	1	72.8	21.8	51
S15	2013-08-18 14:47:12:203	143.754	144.494	144.124	2.27	0.655038	13.8111	Normal	Distilled water	Air	101300	20	1	72.8	21.8	51
S16	2013-08-18 14:49:01:670	140.034	140.034	140.034	3.31	0.992957	17.0044	Normal	Distilled water	Air	101300	20	1	72.8	21.8	51
N. Miranda	Time	CA-L	CA-R	CA-Avg	SE-1	SE-2	adhesion work	CA-Type	liquid	Gas	Pressure	Temp.	Liquid density(Kg/m3)	Liquid surface tension	Dispersion force(mN/m)	Polar force(mN/m)
S1	2013-08-18 18:34:14:642	141.835	140.795	141.315	2.96	0.876108	15.9726	Normal	Distilled water	Air	101300	20	1	72.8	21.8	51
S2	2013-08-18 18:37:22:909	142.352	142.647	142.499	2.65	0.777232	15.0443	Normal	Distilled water	Air	101300	20	1	72.8	21.8	51
S3	2013-08-18 18:39:36:518	140.616	140.616	140.616	3.15	0.938569	16.5321	Normal	Distilled water	Air	101300	20	1	72.8	21.8	51
S4	2013-08-18 18:42:04:361	140.028	140.967	140.498	3.18	0.949449	16.6277	Normal	Distilled water	Air	101300	20	1	72.8	21.8	51
S5	2013-08-18 18:45:50:266	147.238	146.863	147.051	1.66	0.470874	11.7098	Normal	Distilled water	Air	101300	20	1	72.8	21.8	51
S6	2013-08-18 18:49:54:765	155.507	155.507	155.507	0.54	0.147373	6.55096	Normal	Distilled water	Air	101300	20	1	72.8	21.8	51
S7	2013-08-18 18:52:26:071	148.769	149.114	148.941	1.34	0.374051	10.4366	Normal	Distilled water	Air	101300	20	1	72.8	21.8	51
S8	2013-08-18 18:54:51:698	145.559	145.18	145.37	1.99	0.571238	12.8975	Normal	Distilled water	Air	101300	20	1	72.8	21.8	51
S9	2013-08-18 18:57:51:816	146.748	146.795	146.771	1.72	0.486575	11.9034	Normal	Distilled water	Air	101300	20	1	72.8	21.8	51
S10	2013-08-18 19:05:41:256	137.223	138.017	137.62	4.04	1.24275	19.0234	Normal	Distilled water	Air	101300	20	1	72.8	21.8	51
S11	2013-08-18 19:08:40:656	142.548	142.548	142.548	2.64	0.773329	15.0064	Normal	Distilled water	Air	101300	20	1	72.8	21.8	51
S12	2013-08-18 19:11:21:749	137.925	138.695	138.31	3.82	1.16724	18.4364	Normal	Distilled water	Air	101300	20	1	72.8	21.8	51
S13	2013-08-18 19:14:32:439	142.486	142.125	142.306	2.7	0.792828	15.1945	Normal	Distilled water	Air	101300	20	1	72.8	21.8	51
S14	2013-08-18 19:18:32:072	145.009	145.778	145.393	1.99	0.569746	12.8806	Normal	Distilled water	Air	101300	20	1	72.8	21.8	51
S15	2013-08-18 19:23:11:414	140.095	140.914	140.505	3.18	0.948788	16.6219	Normal	Distilled water	Air	101300	20	1	72.8	21.8	51
S16	2013-08-18 19:27:15:845	142.603	142.941	142.772	2.58	0.75567	14.8341	Normal	Distilled water	Air	101300	20	1	72.8	21.8	51
