# Supplementary material for: Surface hydrophobicity of slippery zones in the pitchers of two Nepenthes species and a hybrid
Source: Sci Rep. 2016 Jan 27;6:19907. doi: 10.1038/srep19907 (PMC4728604; doi:10.1038/srep19907)
Supplement: Supplementary Dataset S3 [file srep19907-s3.xls]

## Sheet: Sheet1
N.alata	S1	S2	S3	S4	S5	S6	S7	S8	S9	S10	S11	S12	S13	S14	S15	S16	Mean	S.D.
CA-L	131.132	131.167	135.365	135.352	130.579	130.8	132.347	131.957	140.615	136.692	139.985	130.205	133.255	137.08	132.287	132.387
CA-R	130.242	132.073	134.135	134.403	131.347	130.8	132.978	132.066	139.664	136.761	140.162	130.681	133.142	136.986	133.259	132.3
CA	130.687	131.62	134.75	134.877	130.963	130.8	132.663	132.011	140.139	136.726	140.073	130.681	133.198	137.033	132.773	132.343	133.834	3.16076
SE-1 /mN/m	6.58	6.2	5.02	4.97	6.47	6.54	5.79	6.05	3.28	4.33	3.3	6.591	5.59	4.23	5.75	5.92	5.41319	1.11486
N.mirabilis	S1	S2	S3	S4	S5	S6	S7	S8	S9	S10	S11	S12	S13	S14	S15	S16	Mean	S.D.
CA-L	141.89	137.25	142.527	141.047	147.92	149.827	145.886	146.834	142.53	141.539	146.357	142.569	142.745	142.934	143.754	140.034
CA-R	141.614	137.159	141.626	139.81	147.92	149.475	144.7	146.242	142.912	142.731	146.357	142.927	143.131	142.587	144.494	140.034
CA	141.752	137.206	142.076	140.428	147.92	149.651	145.293	146.538	142.721	142.135	146.357	142.748	142.938	142.76	144.124	140.034	143.418	3.1444
SE-1	2.84	4.17	2.76	3.2	1.51	1.23	2.01	1.76	2.6	2.74	1.8	2.59	2.54	2.59	2.27	3.31	2.495	0.736062
N.miranda	S1	S2	S3	S4	S5	S6	S7	S8	S9	S11	S11	S12	S13	S14	S15	S16	Mean	S.D.
CA-L	141.835	142.352	140.616	140.028	147.238	155.507	148.769	145.559	146.748	137.223	142.548	137.925	142.486	145.009	140.095	142.603
CA-R	140.795	142.647	140.616	140.967	146.863	155.507	149.114	145.18	146.795	138.017	142.548	138.695	142.125	145.778	140.914	142.941
CA	141.315	142.499	140.616	140.498	147.051	155.507	148.941	145.37	146.771	137.62	142.548	138.31	142.306	145.393	140.505	142.772	143.626	4.47489
SE-1 /mN/m	2.96	2.65	3.15	3.18	1.66	0.54	1.34	1.99	1.72	4.04	2.64	3.82	2.7	1.99	3.18	2.58	2.50875	0.923095
N.fusca	S1	S2	S3	S4	S5	S6	S7	S8	S9	S10	S11	S12	S13	S14	S15		Mean	S.D.
CA-L	143.093	140.034	140.674	143.724	141.167	140.563	142.142	145.857	146.479	143.389	140.228	135.438	140.12	140.265	139.55
CA-R	142.837	140.034	141.06	143.724	140.116	141.177	141.243	145.008	145.907	144.017	140.567	135.468	139.762	140.682	139.55
CA	142.965	140.034	140.867	143.724	140.642	140.87	141.693	145.432	146.193	143.703	140.397	135.453	139.941	140.474	139.55		141.462	2.64839
SE-1 /mN/m	2.54	3.31	3.08	2.36	3.14	3.08	2.86	1.98	1.83	2.36	3.21	4.77	3.34	3.19	3.45		2.96667	0.712277
N.hookeriana	S1	S2	S3	S4	S5	S6	S7	S8	S9	S10	S11	S12					Mean	S.D.
CA-L	136.91	139.67	136.19	139.73	131.91	137.43	135.19	140.57	140.1	135.6	138.51	134.28
CA-R	137.83	139.08	136.26	138.95	131.91	136.97	135.25	140.23	140.52	135.68	138.7	134.2
CA	137.37	139.37	136.22	139.34	131.912	137.197	135.225	140.397	140.31	135.643	138.605	134.24					137.152	2.61427
SE-1 /mN/m	4.12	3.5	4.5	3.51	6.09	4.18	4.85	3.21	3.23	4.7	3.73	5.2					4.235	0.875666
N.khasiana	S1	S2	S3	S4	S5	S6	S7	S8	S9	S10	S11	S12	S13	S14	S15	S16	Mean	S.D.
CA-L	144.144	140.865	135.168	146.837	138.605	136.678	141.85	146.088	141.928	136.516	138.02	136.397	139.553	141.987	138.896	141.778
CA-R	144.144	140.599	137.637	146.896	138.755	136.547	141.568	145.632	141.206	135.459	139.324	136.397	140.929	141.159	138.73	142.584
CA	144.144	140.732	136.402	146.866	138.68	136.613	141.709	145.86	141.567	135.987	138.672	136.397	140.241	141.573	138.813	142.181	140.402	3.34351
SE-1 /mN/m	2.26	3.12	4.44	1.7	3.71	4.37	2.85	1.89	2.89	4.58	3.71	4.44	3.25	2.92	3.67	2.73	3.28312	0.907581
N.gracillima	S1	S2	S3	S4	S5	S6	S7	S8	S9	S10	S11	S12					Mean	S.D.
CA-L	130.899	128.514	131.471	129.661	131.72	131.801	143.287	134.433	143.496	132.667	142.739	139.224
CA-R	130.899	128.717	131.342	129.946	132.658	131.418	143.316	134.41	143.496	132.747	143.501	140.005
CA	130.899	128.616	131.406	129.804	132.189	131.61	143.301	134.421	143.496	132.707	143.12	139.615					135.099	5.64632
SE-1 /mN/m	6.49	7.46	6.29	6.95	5.98	6.21	2.46	5.13	2.41	5.78	2.5	3.43					5.09083	1.87238
N.dyeriana	S1	S2	S3	S4	S5	S6	S7	S8	S9	S10	S11	S12	S13	S14	S15	S16	Mean	S.D.
CA-L	139.464	140.706	141.157	145.415	140.665	139.607	141.201	134.998	141.783	148.977	140.447	140.528	139.555	135.612	147.969	143.428
CA-R	139.28	141.312	140.303	144.432	141.171	140.83	140.504	133.859	141.1	148.084	141.117	140.102	139.202	135.637	147.969	144.18
CA	139.372	141.009	140.73	144.924	140.918	140.218	140.853	134.428	141.442	148.53	140.782	140.315	139.379	135.624	147.969	143.804	141.268	3.70732
SE-1 /mN/m	3.5	3.04	3.12	2.09	3.06	3.26	3.08	5.13	2.92	1.4	3.1	3.23	3.5	4.71	1.5	2.34181	3.06136	0.970738
