# Supplementary material for: Surface hydrophobicity of slippery zones in the pitchers of two Nepenthes species and a hybrid
Source: Sci Rep. 2016 Jan 27;6:19907. doi: 10.1038/srep19907 (PMC4728604; doi:10.1038/srep19907)
Supplement: Supplementary Dataset S5 [file srep19907-s4.xls]

## Sheet: Sheet1
Dimension of Lunate
① Length unit/ μm	Data 01	Data 02	Data 03	Data 04	Data 05	Data 06	Data 07	Data 08	Data 09	Data 10	Data 11	Data 12	Data 13	Data 14	Data 15	Data 16	Data 17	Data 18	Data 19	Data 20	Data 21	Data 22	Data 23	Data 24	Data 25	Data 26	Data 27	Data 28	Data 29	Data 30	Data 31	Data 32	Data 33	Data 34	Data 35	Data 36	Data 37	Data 38	Data 39	Data 40	mean	S.D.	mean±S.D.
N. alata	43.584	48.513	44.763	43.596	47.069	46.209	43.347	43.818	41.017	41.072	42.215	43.651	43.077	47.062	46.076	46.706	41.644	45.62	44.527	41.477	40.533	47.785	44.2	42.857	48.714	43.444	43.64	47.275	49.197	41.537	43.63	44.036	45.979	43.773	43.59	43.156	42.744	44.586	44.935	44.643	44.3824	2.20722	44.382 ± 2.207
N. miranda	51.953	52.478	50.359	49.311	49.873	49.227	53.717	48.859	49.953	48.731	50.746	48.043	47.82	53.033	50.359	52.69	55.276	49.133	52.164	48.843	53.667	50.359	51.335	54.832	47.5	55.38	55.845	53.386	49.29	53.364	53.955	48.358	52.403	53.437	51.24	53.79	49.513	52.434	50.276	51.591	51.3631	2.29739	51.363 ± 2.297
N.khasiana	36.346	31.858	33.84	36.346	31.869	33.695	31.812	31.583	31.52	31.951	36.467	33.895	31.69	38.1	34.806	36.636	35.399	32.988	36.231	34.939	34.979	35.852	35.383	32.098	34.939	34.939	32.194	35.13	33.249	31.661	33.349	34.336	33.657	36.046	33.374	33.451	32.459	32.352	33.172	33.423	33.9504	1.75203	33.950 ± 1.752
② Width unit/ μm	Data 01	Data 02	Data 03	Data 04	Data 05	Data 06	Data 07	Data 08	Data 09	Data 10	Data 11	Data 12	Data 13	Data 14	Data 15	Data 16	Data 17	Data 18	Data 19	Data 20	Data 21	Data 22	Data 23	Data 24	Data 25	Data 26	Data 27	Data 28	Data 29	Data 30	Data 31	Data 32	Data 33	Data 34	Data 35	Data 36	Data 37	Data 38	Data 39	Data 40	mean	S.D.	mean±S.D.
N. alata	11.391	11.566	13.075	11.407	13	11.076	12.18	11.048	11.112	11.611	12.213	10.784	11.294	11.417	10.751	12.332	10.915	11.611	12.217	11.641	11.071	10.943	11.364	11.92	11.556	10.569	11.488	12.51	11.964	11.544	11.474	11.416	11.394	11.094	11.094	12.148	11.94	10.554	11.019	12.148	11.5463	0.603328	11.546 ± 0.603
N. miranda	8.512	8.909	8.463	8.233	8.124	8.903	8.705	8.571	8.272	8.025	8.532	7.914	8.124	8.025	8.463	8.59	8.148	7.637	8.769	8.387	8.616	7.637	7.984	8.091	8.492	7.825	7.868	8.664	8.093	8.662	8.362	7.987	8.899	8.412	8.233	8.959	7.828	8.135	8.231	8.708	8.3248	0.35851	8.325 ± 0.359
N.khasiana	10.119	9.052	10.119	10.25	9.694	9.341	9.826	9.528	10.648	10.005	9.584	10.28	10.866	9.816	10.606	10.012	9.701	10.474	10.606	10.04	10.394	9.109	10.367	9.44	9.701	9.701	9.44	9.209	9.735	9.703	9.686	9.109	9.351	9.231	9.275	9.982	9.763	9.281	9.333	9.338	9.79287	0.483607	9.793 ± 0.484
③ Interval of adjacent Lunate μm	Data 01	Data 02	Data 03	Data 04	Data 05	Data 06	Data 07	Data 08	Data 09	Data 10	Data 11	Data 12	Data 13	Data 14	Data 15	Data 16	Data 17	Data 18	Data 19	Data 20	Data 21	Data 22	Data 23	Data 24	Data 25	Data 26	Data 27	Data 28	Data 29	Data 30	Data 31	Data 32	Data 33	Data 34	Data 35	Data 36	Data 37	Data 38	Data 39	Data 40	mean	S.D.	mean±S.D.
N. alata	64.661	64.355	71.235	65.545	73.877	65.98	75.716	68.742	73.336	69.851	67.268	68.905	67.495	69.791	72.084	70.711	66.373	74.17	65.976	70.797	69.194	66.094	70.296	71.374	72.045	71.763	69.182	70.675	70.837	74.456	65.824	65.672	67.222	70.45	65.299	66.769	70.847	68.07	68.199	65.326	69.1616	2.9976	69.162 ± 2.998
N. miranda	81.255	81.028	82.666	80.197	76.809	81.108	78.822	82.715	82.643	78.409	80.217	80.821	80.518	79.689	84.181	86.784	81.819	80.777	84.234	83.329	83.553	77.59	81.697	84.589	77.559	78.173	81.147	77.813	76.824	80.054	83.309	75.572	85.845	79.594	85.735	84.998	77.572	75.575	80.467	71.732	80.6855	3.21393	80.685 ± 3.214
N.khasiana	63.363	72.423	65.075	62.303	61.189	59.86	66.317	67.763	62.904	62.792	69.407	63.884	68.13	70.367	68.338	71.08	66.517	60.702	58.766	62.584	64.149	61.615	64.792	62.518	57.171	63.975	60.93	61.412	60.152	64.027	60.739	62.904	66.886	64.339	62.727	69.627	67.664	63.242	60.986	63.777	64.1849	3.53172	64.185 ± 3.532
④ Density	Data 01	Data 02	Data 03	Data 04	Data 05	Data 06	mean	S.D.	mean±S.D.
N. alata	173.9	261.4	225.5	257	236.2	254.1	234.683	32.7721	234.7 ± 32.8
N. miranda	141.8	165.2	201.9	128.2	139	156.8	155.483	26.283	155.5 ± 26.3
N.khasiana	264.7	299.4	232.7	253.8	162.9	221.8	239.217	46.1609	239.2 ± 46.2
⑤ Height unit/ μm	Data 01	Data 02	Data 03	Data 04	Data 05	Data 06	Data 07	Data 08	mean	S.D.	mean±S.D.
N. alata	20.61	23.62	20.83	19.27	18.64	18.18	20.71	21.43	20.4113	1.73437	20.41 ± 1.73
N. miranda	13.428	11.795	10.892	12.689	10.738	11.387	14.426	10.928	12.0354	1.35101	12.04 ± 1.35
N.khasiana	8.945	7.548	10.395	8.904	8.672	8.749	8.908	8.391	8.814	0.787376	8.81 ± 0.79
Dimension of Wax Crystals
① Height nm	Data 01	Data 02	Data 03	Data 04	Data 05	Data 06	Data 07	Data 08	Data 09	Data 10	Data 11	Data 12	Data 13	Data 14	Data 15	Data 16	mean	S.D.
N. alata	202.88	238.45	228.91	230.58	240.36	247.69	231.27	249.6	238.73	238.38	239.08	240.83	232.15	231.74	249.81	252.93	237.087	11.784
N. miranda	257.34	259.46	280.79	278.61	280.96	275.18	279.07	283.72	279.58	297.61	285.28	275.67	258.24	280.35	266.19	253.21	274.454	12.1753
N.khasiana	310.13	323.98	289.16	298.31	299.63	304.57	319.61	295.19	317.83	292.62	304.81	288.93	311.74	283.95	284.17	291.81	301.027	12.7567
② A-wp μm2	Data 01	Data 02	Data 03	Data 04	Data 05	Data 06	Data 07	Data 08	Data 09	Data 10	Data 11	Data 12	Data 13	Data 14	Data 15	Data 16	Data 17	Data 18	Data 19	Data 20	mean	S.D.	mean
N. alata	0.096	0.11	0.102	0.113	0.098	0.107	0.107	0.107	0.102	0.095	0.106	0.108	0.105	0.098	0.104	0.102	0.097	0.092	0.088	0.105	0.1021	0.00637346	0.18
N. miranda	0.198	0.186	0.204	0.189	0.172	0.178	0.206	0.186	0.194	0.201	0.204	0.206	0.179	0.202	0.208	0.214	0.207	0.176	0.175	0.204	0.19445	0.0131408	0.248
N.khasiana	0.175	0.157	0.158	0.167	0.173	0.158	0.163	0.176	0.171	0.152	0.173	0.184	0.168	0.157	0.178	0.155	0.151	0.165	0.159	0.167	0.16535	0.00934866	0.229
③ R-wpc %	Data 01	Data 02	Data 03	Data 04	Data 05	Data 06	Data 07	Data 08	Data 09	Data 10	Data 11	Data 12	Data 13	Data 14	Data 15	Data 16	mean	S.D.	mean±S.D.
N. alata	55.46	56.52	58.16	57.68	55.75	53.65	58.89	55.73	51.55	50.85	57.14	55.73	53.92	57.01	59.53	56.65	55.8887	2.41922	55.89 ± 2.42
N. miranda	45.34	44.89	46.97	40.92	43.78	43.95	43.68	45.78	42.43	43.77	43.81	45.83	43.02	44.25	41.11	45.58	44.0694	1.6716	44.07 ± 1.67
N.khasiana	55.05	50.05	51.93	49	52.55	53.16	53.27	49.49	52.61	52.82	51.05	50.26	49.18	49.57	51.99	49.99	51.3731	1.79361	51.37 ± 1.79
④ Roughness without LC nm	Data 01	Data 02	Data 03	Data 04	Data 05	Data 06	mean	S.D.	mean±S.D.
N. alata	66.477	70.732	62.844	72.496	70.567	72.409	69.2542	3.82552	69.25 ± 3.83
N. miranda	83.136	73.723	82.257	75.719	70.906	80.818	77.7598	4.58105	77.76 ± 4.58
N.khasiana	82.545	88.149	79.276	88.965	78.281	90.965	84.6968	4.90923	84.70 ± 4.91
